# Supplementary material for: ACIDES: on-line monitoring of forward genetic screens for protein engineering
Source: Nat Commun. 2023 Dec 26;14:8504. doi: 10.1038/s41467-023-43967-9 (PMC10751290; doi:10.1038/s41467-023-43967-9)
Supplement: Supplementary file 4 — Source Data [file 41467_2023_43967_MOESM4_ESM.xlsx]

## Sheet: Fig_1E
	2.5th-percentile	median	97.5th-percentile	ground truth
1	1	1	5	2
2	1	3	9	1
3	1	4	13	3
4	1	5	13	5
5	1	5	17	9
6	1	6	16	11
7	3	7	16	6
8	3	9	19	4
9	4	10	18	7
10	3	14	32	18
11	6	14	26	12
12	4	14	30	13
13	4	15	34	14
14	6	15	30	10
15	5	15	31	8
16	6	16	30	15
17	6	16	31	24
18	8	19	33	16
19	9	19	32	21
20	9	22	37	27
21	10.975	23	38	19
22	8	23	42	39
23	8	23	45	30
24	12	25	39	25
25	10	26	50	23
26	10	26	46	35
27	12	27	47	22
28	13	28	49	49
29	15	29	47	17
30	12	29	55	26
31	16	30	48	28
32	14.975	30	50	38
33	15	31	55	31
34	17	35	64.025	37
35	25	37	53	20
36	21	37	63	32
37	21	38	66	48
38	21	38	65	50
39	21.975	40	69	29
40	22	41	71	33
41	29	41	57	34
42	27	42	67	46
43	31	44	61	36
44	26	44	75	42
45	31	44	62	45
46	32.975	47	71	43
47	29	49	84	73
48	31	51	82	58
49	29	52	95	63
50	30	53	99	47

## Sheet: Fig_1F
	2.5th-percentile	median	97.5th-percentile	ground truth
1	1	5	77	36
2	1	18	137.025	14
3	1	22	287.025	48
4	1	27	294.025	269
5	1	27	264	9
6	1	28	234.05	13
7	1	28	337.1	83
8	2	29	211	40
9	2	30	197	2
10	3	30	161.025	4
11	2	30	194	8
12	1	35	354.1	117
13	2	37	335.025	67
14	2	38	282	79
15	1	40	393.05	10
16	2	40	344.025	17
17	2	41	346.1	1
18	2	41	349.025	104
19	4	43	232	15
20	1	44	418.025	387
21	2	47	479.1	84
22	2	47	491.1	70
23	2	51	469	274
24	5	51.5	271	32
25	5	52	296.1	23
26	2	53	513.05	467
27	5	57.5	288.075	86
28	3	58	397	16
29	4	62	341.025	3
30	2	66	598.075	99
31	9	66	282	69
32	9	67	308.025	71
33	7	69	343	113
34	3.975	70	506.025	63
35	10	71	318.025	12
36	7	73	381.025	105
37	4	73.5	450.025	5
38	3	74	650.1	143
39	5	74	460.05	197
40	6	77.5	404.05	90
41	7	79	377.05	109
42	7	80.5	406.15	22
43	9	81	366.025	331
44	7	82	500.075	177
45	4	82	631	385
46	14	83	314.05	41
47	5	86	553.05	38
48	5	87	578.025	68
49	3	89	665.05	39
50	8	89	501	52

## Sheet: Fig_1G
	RR
E	0.9066533333333333
F	0.4943

## Sheet: Fig_2A
	2.5th-percentile	median	97.5th-percentile
1	1	1	1
2	2	2	2
3	3	3	4
4	3	4	5
5	4	5	9
6	5	7	12
7	5	8	13
8	6	9	14
9	5	9	21
10	6	10	15
11	6	11	21
12	6	12	19
13	7	14	24
14	8	15	25.025
15	10	16	25
16	10	17	28
17	10	18	30
18	11	19	31
19	9	19	45
20	13	20	30
21	13	20	33
22	14	20	28
23	13	23	41
24	17	28	48
25	21	28	36
26	19	28	45
27	17	28	50
28	18	29	50
29	15	29	62
30	19	31	53
31	22	33	52
32	19	35	66
33	26	36	51
34	19	38	76
35	23	39	63
36	27	39	57
37	24	40	65
38	29	40	55
39	23	41	71
40	26	43	69
41	28	44	66
42	20	44	90.025
43	28	45	70
44	26	46	76
45	23	46	82.025
46	30	49	76
47	24	49	96.025
48	28	51	82
49	30	51	79
50	32	53	78

## Sheet: Fig_2B
	2.5th-percentile	median	97.5th-percentile
1	1	1	10
2	1	3	10
3	1	4	15
4	2	7	22
5	2	7	19
6	1	7	28
7	1	9	35
8	2	10	35
9	4	11	30
10	2	11	33
11	2	11	38.025
12	3	11	31
13	3	14	43
14	4	16	42
15	4	16	45
16	5	17	45
17	7	21	49
18	6	21	58.025
19	7	23	59
20	7	24	69
21	7	24	69
22	7	27	79.025
23	7	27	83
24	9	27	65.025
25	13	28	59
26	6	28	86.025
27	10	29	74
28	8	30	93
29	11	31	77.025
30	14	31	62
31	13	31.5	69
32	10.975	34	104
33	16	34	69.025
34	13	36	86
35	28	39	52
36	13	39	101
37	11	40	108
38	19	41	84.025
39	14	41	100
40	15	41	98.025
41	11	42	127
42	12	43	125.025
43	21	43	78
44	16	45	112
45	17	48	125
46	22	52	118.025
47	20	54	128
48	21	54	121.025
49	28	58	116.025
50	18	59	175.025

## Sheet: Fig_2C
	2.5th-percentile	median	97.5th-percentile
1	1	2	20
2	1	2	15
3	1	6	18
4	2	6	15
5	2	6	17
6	2	7	15
7	2	8	16
8	2	8	18.025
9	2	10	23
10	3	13	26
11	1	13	36
12	3	13	26
13	2	14	41.025
14	1	15	54
15	4	15	29
16	7	17	29
17	5	17	30
18	6	18	32
19	5	19	39
20	2	19	66
21	6	22	56
22	14	23	36
23	7	24	62
24	14	25	45
25	14	28	63
26	8	28	99.025
27	6	30	199.075
28	17	31	67
29	20	33	70
30	13	33	142
31	9	35	255.05
32	18	36.5	113
33	20	44	175.025
34	26	46	113.025
35	19.975	55	379.025
36	25	56	219.025
37	31	56	134.025
38	17	59	637.325
39	32	63	165.075
40	18	63	715
41	28	64	258
42	31	65	188
43	19	67	735.15
44	19	70	632.075
45	20	70.5	697
46	34	72	206.025
47	19	72.5	783.175
48	28	73	329
49	33	73	227.025
50	28	77	447.025

## Sheet: Fig_2D
	2.5th-percentile	median	97.5th-percentile
1	1	1	5
2	1	3	13
3	1	3	16
4	1	4	20
5	1	5	28
6	2	9	39.025
7	3	11	44
8	3	12	60
9	3	14	65
10	4	16	70
11	4	17	81
12	5	18	79
13	4	18	76
14	4	20	90
15	5	21	100
16	5	21	98.025
17	5	22	95
18	5	23	98.025
19	6	23	87
20	6	24	105.025
21	7	30	115
22	7	31	126
23	7	31	127
24	7	31	116
25	8	34	123.025
26	8	35	127
27	8	36	134
28	8	36	138
29	9	38	136.025
30	8	38	136
31	8	39	151.025
32	9	42	156.025
33	8	42	163
34	9	42	159.025
35	9	42	146
36	10	44	155.025
37	10	44	160
38	10	47	164
39	10	47	179
40	11	48	173
41	10	50	178
42	11	52	192
43	12	56	203
44	12	57	203
45	16	62	205
46	16	64	213
47	15	64	219
48	14	64	222.025
49	16	65	216
50	15	67	234

## Sheet: Fig_2E
	2.5th-percentile	median	97.5th-percentile
1	1	5	88
2	1	19	150.025
3	3	22	76
4	1	27	139
5	1	27	132.025
6	2	29	115
7	2	32	141
8	9	35	85
9	5	35	102
10	1	35	164.025
11	4	35	119
12	2	35.5	133.025
13	2	36	152
14	2	37	143
15	3	39	137.025
16	2	40	148.025
17	3	42	150.025
18	3	43	153
19	2.975	46	169.025
20	5	46	138
21	3	47	158.025
22	3	47	151
23	7	47	129
24	4	48	164.025
25	3	48	160
26	3	49	160.025
27	4	49	158
28	3	49	163
29	2	50	180
30	4	51	157.025
31	3	52	171.025
32	5	52	146
33	4	52	153
34	3	53	164
35	2	54	197
36	5	54	150
37	3	54	170
38	3.975	54	163.025
39	4	55	167
40	5	55	164
41	4	55	168
42	5	56	165.025
43	8	57	142.025
44	4	57	173
45	7	57	159
46	5	58	176
47	3	59	189
48	3	59	190
49	7	60	155
50	3	60	190

## Sheet: Fig_2F
	2.5th-percentile	median	97.5th-percentile
1	1	2	31
2	1	3	57.025
3	2	6	21.025
4	2	10	35
5	1	15	151.025
6	1	18	185.025
7	2	18	150.075
8	2	19	155.025
9	2	22	149.025
10	4	26	133.025
11	3	27	170.075
12	2	30	264.05
13	3	31	200
14	8	32	99.025
15	3	33	252
16	3	35	340.025
17	3	36	259
18	2	37	394.05
19	4	37	208
20	4	39	246
21	4	45	266.025
22	4	45	324.025
23	4	49	343.05
24	3	49	418.05
25	6	51.5	299.075
26	3	53	505.05
27	8	56	265
28	4	57	438
29	15	57	188.025
30	4	59	431
31	3	60	537.05
32	5	61	416
33	12	62	241
34	6	65	399.1
35	8	65	292
36	21	66.5	166.025
37	10	67	307
38	18	68	213.025
39	7	68	361.025
40	22	69	186
41	4	71	585.025
42	19	73.5	229
43	6	74	470.025
44	24	77	215
45	6	77	481
46	18.975	77	249.025
47	4	79	744.175
48	12	79	351.075
49	16	81	316.025
50	23	86	245.025

## Sheet: Fig_2G
	2.5th-percentile	median	97.5th-percentile
1	3	32	135
2	2	32	155
3	2	33	160.025
4	3	34	150
5	2	34	150
6	7	43	138
7	3	45	194.025
8	5	48	179.025
9	2	48	257.05
10	3	50	261.025
11	4	52	227.025
12	3	53	276
13	3	53	281.075
14	4	53	276.025
15	3	54	315.05
16	7	54	193
17	2	55	359.025
18	3	55.5	282.025
19	4	56	257
20	3	57	346
21	3	57	295
22	4	58	284.025
23	3	58	317.025
24	2	58	369.025
25	2	58	364
26	2	58	376
27	3	59	319.075
28	2	59	351.05
29	8.975	59	206.025
30	4	59.5	293
31	2	59.5	417.05
32	2	60	331
33	4	60	291.025
34	2	60	370.025
35	6	60	242.05
36	4	60	322.05
37	4	61	282.05
38	5	61	263.025
39	4	62	322
40	4	62	298.025
41	3	62	366.05
42	3	64	363.025
43	4	64	348.025
44	4	65	327.025
45	5	65	299
46	5	66	317.025
47	4	67	371.025
48	6	67	274
49	3	67	355.05
50	4	69	319.05

[truncated: 43 more sheets: Fig_2H, Fig_3A_100%, Fig_3A_60%, Fig_3A_10%, Fig_3A_1%, Fig_3B, Fig_3C, Fig_3D_left, Fig_3D_right, Fig_4A, Fig_4B, Fig_4C, Fig_4D, Fig_5_R2, Fig_5_inverse_std, Fig_S1C, Fig_S1D_Poisson_function, Fig_S1D_Negbin_function, Fig_S1D_Observed_values, Fig_S1D_Observed_2.5P-tile …]
